# Supplementary material for: Hybrid Leadership for Māori Health: A Systematic Review
Source: Int J Environ Res Public Health. 2026 Apr 26;23(5):559. doi: 10.3390/ijerph23050559 (PMC13206435; doi:10.3390/ijerph23050559)
Supplement: Supplementary file 1 [file ijerph-23-00559-s001.zip]

Archive with 1 entries (1 files):
- ijerph-4192092-supplementary.pdf
